# Supplementary material for: Immunoadsorption and subsequent immunoglobulin G replacement (IA/IG) in patients with dilated cardiomyopathy: a systematic review and meta-analysis
Source: Front Cardiovasc Med. 2026 Jun 23;13:1840280. doi: 10.3389/fcvm.2026.1840280 (PMC13337766; doi:10.3389/fcvm.2026.1840280)
Supplement: Supplementary file 1 [file Table1.xlsx]

## Sheet: Sheet2
StudyID	1 -1.1	1.2	1.4	1.5	1.6	2.1	2.4	3.1	3.2	3.3	4.3	4.4	4.5	5.1	5.2	5.3	6.1	6.2	6.3	6.4	7.1	7.2	7.3
Ameling2012	PN	N	NI	PY	PY	N	Y	Y	Y	N	PY	Y	Y	Y	N	N	PN	N	Y	PN	N	N	N
Bhardwaj2016	PN	N	NI	NI	NI	N	Y	Y	Y	N	PY	Y	Y	Y	N	N	N	N	Y	PN	N	N	N
Bulut2012	PN	N	NI	NI	PY	N	Y	Y	Y	N	PY	Y	Y	Y	N	N	N	NI	Y	PN	N	N	N
Cavusoglu2022	PN	N	NI	NI	NI	N	Y	Y	Y	N	PY	Y	Y	Y	N	N	N	NI	Y	PN	N	N	N
Dandel2012	PN	PN	NI	NI	NI	N	Y	Y	Y	N	PY	Y	Y	PY	PN	PN	PN	NI	Y	PN	N	N	N
Dandel2015	PN	N	NI	NI	NI	N	Y	Y	Y	N	Y	Y	Y	Y	N	N	N	NI	Y	N	N	N	N
Doesch2010	N	N	NI	NI	NI	N	Y	Y	Y	N	PY	Y	Y	Y	N	N	PN	N	Y	PN	N	N	N
Herda2010	PN	N	PY	NI	NI	N	Y	Y	Y	N	Y	Y	Y	Y	N	N	N	N	Y	N	N	N	N
Kallwellis2007	PN	PN	NI	NI	NI	N	Y	Y	Y	N	PN	Y	Y	Y	N	N	N	NI	Y	PN	N	N	N
Knebel2004	N	N	NI	NI	NI	N	Y	Y	Y	N	Y	Y	Y	Y	N	N	N	NI	Y	PN	N	N	N
Ohlow2016	PN	N	PY	PY	NI	N	Y	Y	Y	N	PY	Y	Y	Y	N	N	N	NI	Y	PN	N	N	N
Reinthaler2014	PN	N	NI	NI	NI	N	Y	Y	Y	N	Y	Y	Y	Y	N	N	N	N	Y	PN	N	N	N
Staudt2006	PN	PN	NI	PY	NI	N	Y	Y	Y	N	Y	Y	Y	Y	N	N	PN	N	Y	N	PN	PN	PN
Staudt2010	PN	N	NI	NI	NI	N	Y	Y	Y	PN	PY	Y	Y	Y	N	N	N	NI	Y	PN	N	N	N
Trimpert2010	PN	N	NI	NI	NI	N	Y	Y	Y	N	PY	Y	Y	Y	N	N	PN	NI	Y	PN	N	N	N
Voigt2010	PN	N	NI	NI	NI	N	Y	Y	Y	N	PY	Y	Y	Y	N	N	N	N	Y	PN	N	N	N
